# Supplementary material for: Effect of Triton all-in-one irrigant on electronic working length determination using two apex locators: an in vitro study
Source: PeerJ. 2026 Feb 18;14:e20872. doi: 10.7717/peerj.20872 (PMC12924654; doi:10.7717/peerj.20872)
Supplement: Supplemental Information 1 — All working length measurements obtained with the microscope, Ai-Pex, and Propex Pixi under different irrigation conditions (Triton, NaOCl, EDTA, Citric acid, Dry canal). [file peerj-14-20872-s001.xlsx]

## Sheet: Sayfa1
Sample_ID	Measurement_1_Microscope	Measurement_2_Microscope	Measurement_3_Microscope	Mean		Measurement_1_Ai Pex	Measurement_2_Ai Pex	Measurement_3_Ai Pex	Mean	Measurement_1_Propex Pixie	Measurement_2_Propex Pixi	Measurement_3_Propex Pixi	Mean
Observer 1
Triton-1	21.7	21.5	21.8	21.6667		20.7	21.3	20.8	20.9333	21.5	21.4	20.7	21.2
Triton-2	20.4	20.3	20.1	20.2667		18.7	19.5	19.7	19.3	18.9	19.1	18.8	18.9333
Triton-3	20.5	20.6	20.5	20.5333		19.8	20.5	20.8	20.3667	19.5	20.1	19.8	19.8
Triton-4	20.4	20.2	20.6	20.4		20.3	20	20.1	20.1333	20.1	19.9	20.2	20.0667
Triton-5	18.8	18.6	19	18.8		17.9	18	18.2	18.0333	18.4	18.4	18.1	18.3
Triton-6	19	19.2	19	19.0667		18.4	18.6	18.7	18.5667	18.6	18.4	18	18.3333
Triton-7	17.8	17.9	18.2	17.9667		17.8	17.6	17.6	17.6667	17.5	17.4	17.5	17.4667
Triton-8	19.3	18.8	18.7	18.9333		18.7	18.7	18.6	18.6667	19.1	18.7	18.8	18.8667
Triton-9	21.2	21.3	21.2	21.2333		20.2	20.3	20.3	20.2667	20.3	20.5	20.4	20.4
Triton-10	19.3	19.9	19.8	19.6667		18.9	19.2	19.3	19.1333	19.1	19.2	19.1	19.1333
Observer 2
Triton-1	21.1	21.3	21.1	21.1667		20.8	20.5	20.7	20.6667	20.7	20.7	21	20.8
Triton-2	19.9	19.7	19.7	19.7667		19.4	18.8	18.9	19.0333	18.5	18.8	18.7	18.6667
Triton-3	20.5	20.3	20.5	20.4333		19.2	19.5	19.2	19.3	19.5	19.4	19.2	19.3667
Triton-4	21.5	21.4	21.5	21.4667		20	20	20.5	20.1667	20.6	20.4	20.3	20.4333
Triton-5	18.3	18.2	18.2	18.2333		17.6	17.4	17.6	17.5333	17.5	17.4	17.6	17.5
Triton-6	18.9	19	19.1	19		18.9	19	18.9	18.9333	19	19.3	19.3	19.2
Triton-7	17.8	17.7	17.7	17.7333		17.3	17.6	17.8	17.5667	18	17.8	17.6	17.8
Triton-8	19.8	19.7	20	19.8333		18.7	19	18.8	18.8333	18.4	18.5	18.7	18.5333
Triton-9	21.1	21.2	21.1	21.1333		20.6	20.3	20.6	20.5	20.4	20.5	20.6	20.5
Triton-10	20.1	19.9	20	20		19.2	19.3	19.2	19.2333	19.3	19.2	19.3	19.2667

## Sheet: Sayfa2
Sample_ID	Measurement_1_Microscope	Measurement_2_Microscope	Measurement_3_Microscope	Mean		Measurement_1_Ai Pex	Measurement_2_Ai Pex	Measurement_3_Ai Pex	Mean	Measurement_1_Propex Pixie	Measurement_2_Propex Pixie	Measurement_3_Propex Pixie	Mean
Observer 1
Edta-1	20.7	21	20.6	20.7667		19.9	19.4	19.6	19.6333	19.5	19.6	19.5	19.5333
Edta-2	17.3	17.4	17.7	17.4667		15.4	15.7	15.5	15.5333	15.7	15.6	15.8	15.7
Edta-3	23.6	23.6	23.4	23.5333		23.1	23.5	23.6	23.4	22.5	22.8	23	22.7667
Edta-4	21	20.4	20.1	20.5		19.4	19.5	19.5	19.4667	19.3	19.4	19.4	19.3667
Edta-5	22.6	23	22.8	22.8		22	22.1	22.1	22.0667	22.1	21.9	22.1	22.0333
Edta-6	20.2	20	20.1	20.1		19.4	19.3	19.3	19.3333	19.3	19.5	19.5	19.4333
Edta-7	16.1	16.3	16.3	16.2333		15.6	15.4	15.5	15.5	15.5	15.6	15.6	15.5667
Edta-8	23.5	23.3	23.3	23.3667		22.9	23	23.1	23	23	23.1	23.2	23.1
Edta-9	20.2	20.1	20.1	20.1333		19.5	19.6	19.6	19.5667	19.4	19.5	19.6	19.5
Edta-10	21.5	22	21.8	21.7667		21.5	21.6	21.6	21.5667	21.2	21.5	21.2	21.3
Observer 2
Edta-1	20.8	20.3	20.5	20.5333		20	19.9	20	19.9667	19.6	19.6	19.8	19.6667
Edta-2	16.4	16.3	16.4	16.3667		16.2	16	16.2	16.1333	15.7	15.6	15.6	15.6333
Edta-3	23.4	23.2	22.9	23.1667		22.7	22.8	22.9	22.8	22.6	22.6	22.4	22.5333
Edta-4	19.3	19.5	19.4	19.4		20	20	20.1	20.0333	19.7	19.5	19.7	19.6333
Edta-5	22.3	22.4	22.3	22.3333		22.2	22	22	22.0667	22.3	22.2	22.2	22.2333
Edta-6	19.7	19.9	19.7	19.7667		19.3	19	19.2	19.1667	19.4	19.2	19.3	19.3
Edta-7	16.3	16.4	16.3	16.3333		16.2	16.3	16	16.1667	15.7	15.7	15.6	15.6667
Edta-8	23.4	23.1	23.4	23.3		22.9	22.6	22.9	22.8	22.3	22.3	22.4	22.3333
Edta-9	19.8	19.8	19.8	19.8		20.4	20.7	20.5	20.5333	20.3	20.4	20.4	20.3667
Edta-10	22.2	22.2	22	22.1333		21.5	21.5	21.7	21.5667	21.4	21.4	21.5	21.4333

## Sheet: Sayfa3
Sample_ID	Measurement_1_Microscope	Measurement_2_Microscope	Measurement_3_Microscope	Mean		Measurement_1_Ai Pex	Measurement_2_Ai Pex	Measurement_3_Ai Pex	Mean	Measurement_1_Propex Pixie	Measurement_2_Propex Pixie	Measurement_3_Propex Pixie	Mean
Observer 1
Citric Acid-1	20.7	21	20.6	20.7667		19.5	19.6	19.5	19.5333	19.4	19.3	19.1	19.2667
Citric Acid-2	17.3	17.4	17.7	17.4667		15.9	16	16.1	16	15.9	15.9	16.5	16.1
Citric Acid-3	23.6	23.6	23.4	23.5333		22.6	22.6	22.7	22.6333	23.1	23.5	23.4	23.3333
Citric Acid-4	21	20.4	20.1	20.5		19.5	19.3	19.6	19.4667	19.2	19.5	19.6	19.4333
Citric Acid-5	22.6	23	22.8	22.8		22	21.8	22	21.9333	22.6	22.2	22.5	22.4333
Citric Acid-6	20.2	20	20.1	20.1		19.4	19.3	19.4	19.3667	19.1	19	19.1	19.0667
Citric Acid-7	16.1	16.3	16.3	16.2333		15.6	15.5	15.7	15.6	15.6	15.9	16	15.8333
Citric Acid-8	23.5	23.3	23.3	23.3667		23.1	23	22.9	23	22.3	22.5	22.6	22.4667
Citric Acid-9	20.2	20.1	20.1	20.1333		19.3	19	19.3	19.2	18.8	19	19.2	19
Citric Acid-10	21.5	22	21.8	21.7667		21.8	21.6	21.7	21.7	21.5	21.6	21.6	21.5667
Observer 2									#DIV/0!				#DIV/0!
Citric Acid-1	20.8	20.3	20.5	20.5333		19.7	19.6	19.7	19.6667	19.5	19.6	19.7	19.6
Citric Acid-2	16.4	16.3	16.4	16.3667		15.9	16	15.8	15.9	15.7	15.8	15.9	15.8
Citric Acid-3	23.4	23.2	22.9	23.1667		23	22.8	23.1	22.9667	22.7	22.6	22.8	22.7
Citric Acid-4	19.3	19.5	19.4	19.4		19.3	19.5	19.4	19.4	19.2	19.3	19.3	19.2667
Citric Acid-5	22.3	22.4	22.3	22.3333		22.5	22.5	22.5	22.5	21.5	21.6	21.5	21.5333
Citric Acid-6	19.7	19.9	19.7	19.7667		20	19.7	20	19.9	19.5	19.3	19.5	19.4333
Citric Acid-7	16.3	16.4	16.3	16.3333		16	15.9	16	15.9667	15.8	15.8	15.8	15.8
Citric Acid-8	23.4	23.1	23.4	23.3		22.7	23.1	22.9	22.9	22.8	22.7	22.9	22.8
Citric Acid-9	19.8	19.8	19.8	19.8		19.3	19.5	19.2	19.3333	19.1	19.3	19.1	19.1667
Citric Acid-10	22.2	22.2	22	22.1333		21,8	21.8	21.8	21.8	21.5	21.4	21.4	21.4333

## Sheet: Sayfa4
Sample_ID	Measurement_1_Microscope	Measurement_2_Microscope	Measurement_3_Microscope	Mean		Measurement_1_Ai Pex	Measurement_2_Ai Pex	Measurement_3_Ai Pex	Mean	Measurement_1_Propex Pixie	Measurement_2_Propex Pixie	Measurement_3_Propex Pixie	Mean
Observer 1
Dry Canal- 1	25.2	25.03	25.4	25.21		24.8	24.6	24.4	24.6	24.6	24.7	25.3	24.8667
Dry Canal- 2	21.1	21.2	21.3	21.2		21.2	21.5	21.5	21.4	21.5	21.7	21.3	21.5
Dry Canal- 3	24.2	24	24.17	24.1233		23.8	23.5	23.55	23.6167	23.6	23.5	23.5	23.5333
Dry Canal- 4	22.3	22.4	22.35	22.35		21.8	21.9	21.85	21.85	21.7	21.65	21.7	21.6833
Dry Canal- 5	20.3	20.32	20.4	20.34		19.9	19.9	20	19.9333	20.1	20.15	20.1	20.1167
Dry Canal-6	23.6	23.5	23.7	23.6		23.4	23.5	23.45	23.45	23.5	23.4	23.6	23.5
Dry Canal-7	21.8	21.7	21.9	21.8		21.6	21.7	21.7	21.67	21.7	21.8	21.6	21.7
Dry Canal-8	24.8	25	24.9	24.9		24.5	24.6	24.4	24.5	24.6	24.5	24.4	24.5
Dry Canal-9	20.6	20.4	20.5	20.5		20.1	20.2	20.2	20.17	20.3	20.1	20.2	20.2
Dry Canal-10	22.4	22.5	22.3	22.4		22	21.9	22.1	22	21.9	22	22	21.97
Observer 2
Dry Canal- 1	25.2	25.3	25.2	25.2333		24.5	24.7	24.6	24.6	24.4	24	24.2	24.2
Dry Canal- 2	22	21.7	21.8	21.8333		21.2	20.7	21	20.9667	21	21	21	21
Dry Canal- 3	24.6	24.7	24.6	24.6333		24.4	24.2	24	24.2	24.1	24	24.05	24.05
Dry Canal- 4	22.6	22.5	22.5	22.5333		22.1	22.15	22.1	22.1167	21.7	21.8	21.8	21.7667
Dry Canal- 5	21	20.8	21.1	20.9667		20.5	20.6	20.7	20.6	20.2	20.25	20.25	20.2333
Dry Canal-6	23.4	23.3	23.5	23.4		23.1	23	23.1	23.07	23	22.9	23.1	23
Dry Canal-7	21.6	21.5	21.7	21.6		21.4	21.3	21.4	21.37	21.4	21.5	21.4	21.43
Dry Canal-8	24.8	24.7	24.9	24.8		24.4	24.3	24.5	24.4	24.3	24.2	24.4	24.3
Dry Canal-9	20.7	20.6	20.8	20.7		20.3	20.4	20.4	20.37	20.4	20.2	20.3	20.3
Dry Canal-10	22.5	22.4	22.6	22.5		22.1	22	22.2	22.1	22	22.1	22.1	22.07
