# Supplementary material for: Effect of Triton all-in-one irrigant on electronic working length determination using two apex locators: an in vitro study
Source: PeerJ. 2026 Feb 18;14:e20872. doi: 10.7717/peerj.20872 (PMC12924654; doi:10.7717/peerj.20872)
Supplement: Supplemental Information 2 — Processed mean values and calculated differences between measured and actual working lengths for all experimental groups. [file peerj-14-20872-s002.xls]

## Sheet: Sheet1
RELIABILITY
/VARIABLES=VAR00012 VAR00013
/SCALE('ALL VARIABLES') ALL
/MODEL=ALPHA
/STATISTICS=DESCRIPTIVE CORR
/ICC=MODEL(ONEWAY) CIN=95 TESTVAL=0.
Reliability
Notes
Output Created		03-JAN-2025 15:09:01
Comments
Input	Data	C:\Users\caner\Desktop\Çalışmalar\med endo\data apex ölçüm.sav
	Active Dataset	DataSet0
	Filter	<none>
	Weight	<none>
	Split File	<none>
	N of Rows in Working Data File	210
	Matrix Input
Missing Value Handling	Definition of Missing	User-defined missing values are treated as missing.
	Cases Used	Statistics are based on all cases with valid data for all variables in the procedure.
Syntax		RELIABILITY /VARIABLES=VAR00012 VAR00013 /SCALE('ALL VARIABLES') ALL /MODEL=ALPHA /STATISTICS=DESCRIPTIVE CORR /ICC=MODEL(ONEWAY) CIN=95 TESTVAL=0.
Resources	Processor Time	00:00:00,00
	Elapsed Time	00:00:00,01
[DataSet0] C:\Users\caner\Desktop\Çalışmalar\med endo\data apex ölçüm.sav
Scale: ALL VARIABLES
Case Processing Summary
		N	%
Cases	Valid	10	4.7619
	Excludeda	200	95.2381
	Total	210	100
a. Listwise deletion based on all variables in the procedure.
Reliability Statistics
Cronbach's Alpha	Cronbach's Alpha Based on Standardized Items	N of Items
0.941708	0.942	2
Item Statistics
	Mean	Std. Deviation	N
VAR00012	19.84	1.1974	10
VAR00013	19.9	1.23918	10
Inter-Item Correlation Matrix
	VAR00012	VAR00013
VAR00012	1	0.89036
VAR00013	0.89036	1
Intraclass Correlation Coefficient
	Intraclass Correlation	95% Confidence Interval		F Test with True Value 0
		Lower Bound	Upper Bound	Value	df1	df2	Sig
Single Measures	0.899146	0.665722	0.97356	18.8307	9	10	3.88697e-05
Average Measures	0.946895	0.799319	0.986603	18.8307	9	10	3.88697e-05
One-way random effects model where people effects are random.
UNIANOVA workingL BY solüsyon olcum
/METHOD=SSTYPE(3)
/INTERCEPT=INCLUDE
/POSTHOC=solüsyon olcum(BONFERRONI)
/PRINT=OPOWER ETASQ DESCRIPTIVE
/CRITERIA=ALPHA(.05)
/DESIGN=solüsyon olcum solüsyon*olcum.
Univariate Analysis of Variance
Notes
Output Created		03-JAN-2025 15:09:10
Comments
Input	Data	C:\Users\caner\Desktop\Çalışmalar\med endo\data apex ölçüm.sav
	Active Dataset	DataSet0
	Filter	<none>
	Weight	<none>
	Split File	<none>
	N of Rows in Working Data File	210
Missing Value Handling	Definition of Missing	User-defined missing values are treated as missing.
	Cases Used	Statistics are based on all cases with valid data for all variables in the model.
Syntax		UNIANOVA workingL BY solüsyon olcum /METHOD=SSTYPE(3) /INTERCEPT=INCLUDE /POSTHOC=solüsyon olcum(BONFERRONI) /PRINT=OPOWER ETASQ DESCRIPTIVE /CRITERIA=ALPHA(.05) /DESIGN=solüsyon olcum solüsyon*olcum.
Resources	Processor Time	00:00:00,02
	Elapsed Time	00:00:00,02
[DataSet0] C:\Users\caner\Desktop\Çalışmalar\med endo\data apex ölçüm.sav
Between-Subjects Factors
		Value Label	N
irrigation solution	1,00	triton	60
	2,00	edta	60
	3,00	citric acid	60
	4,00	dry canal	30
measurement	1,00	microscope	70
	2,00	aipex	70
	3,00	pixie	70
Descriptive Statistics
Dependent Variable: workingL
irrigation solution		Mean	Std. Deviation	N
triton	microscope	19.865	1.18076	20
	aipex	19.2415	1.05698	20
	pixie	19.2285	1.09216	20
	Total	19.445	1.13252	60
edta	microscope	20.49	2.40347	20
	aipex	20.0155	2.53018	20
	pixie	19.8545	2.50834	20
	Total	20.12	2.45399	60
citric acid	microscope	20.49	2.40347	20
	aipex	19.9385	2.51369	20
	pixie	19.8015	2.47722	20
	Total	20.0767	2.44159	60
dry canal	microscope	22.841	1.82465	10
	aipex	22.389	1.73762	10
	pixie	22.295	1.72635	10
	Total	22.5083	1.71871	30
Total	microscope	20.6473	2.21104	70
	aipex	20.1114	2.27743	70
	pixie	20.0091	2.25673	70
	Total	20.256	2.2553	210
Tests of Between-Subjects Effects
Dependent Variable: workingL
Source	Type III Sum of Squares	df	Mean Square	F	Sig.	Partial Eta Squared	Noncent. Parameter	Observed Powerb
Corrected Model	211,370a	11	19.2154	4.46722	5.11933e-06	0.198833	49.1394	0.999535
Intercept	80983.5	1	80983.5	18827.1	2.96343e-198	0.989593	18827.1	1
irrigation solution	194.693	3	64.8976	15.0874	6.98863e-09	0.186064	45.2623	0.999979
measurement	14.4838	2	7.24191	1.68361	0.188351	0.0167217	3.36721	0.351684
irrigation solution * measurement	0.23104	6	0.0385067	0.00895208	0.999997	0.000271202	0.0537125	0.052011
Error	851.683	198	4.30143
Total	87226.8	210
Corrected Total	1063.05	209
a. R Squared = ,199 (Adjusted R Squared = ,154)
b. Computed using alpha = ,05
Post Hoc Tests
irrigation solution
Multiple Comparisons
Dependent Variable: workingL Bonferroni
(I) irrigation solution		Mean Difference (I-J)	Std. Error	Sig.	95% Confidence Interval
					Lower Bound	Upper Bound
triton	edta	-0.675	0.378657	0.457086	-1.68413	0.334131
	citric acid	-0.631667	0.378657	0.581167	-1.6408	0.377464
	dry canal	-3,0633*	0.463758	2.14332e-09	-4.29926	-1.82741
edta	triton	0.675	0.378657	0.457086	-0.334131	1.68413
	citric acid	0.0433333	0.378657	1	-0.965797	1.05246
	dry canal	-2,3883*	0.463758	3.76113e-06	-3.62426	-1.15241
citric acid	triton	0.631667	0.378657	0.581167	-0.377464	1.6408
	edta	-0.0433333	0.378657	1	-1.05246	0.965797
	dry canal	-2,4317*	0.463758	2.4175e-06	-3.66759	-1.19574
dry canal	triton	3,0633*	0.463758	2.14332e-09	1.82741	4.29926
	edta	2,3883*	0.463758	3.76113e-06	1.15241	3.62426
	citric acid	2,4317*	0.463758	2.4175e-06	1.19574	3.66759
Based on observed means. The error term is Mean Square(Error) = 4,301.
*. The mean difference is significant at the ,05 level.
Homogeneous Subsets
measurement
Multiple Comparisons
Dependent Variable: workingL Bonferroni
(I) measurement		Mean Difference (I-J)	Std. Error	Sig.	95% Confidence Interval
					Lower Bound	Upper Bound
microscope	aipex	0.535857	0.350568	0.383924	-0.310587	1.3823
	pixie	0.638143	0.350568	0.210665	-0.208301	1.48459
aipex	microscope	-0.535857	0.350568	0.383924	-1.3823	0.310587
	pixie	0.102286	0.350568	1	-0.744158	0.94873
pixie	microscope	-0.638143	0.350568	0.210665	-1.48459	0.208301
	aipex	-0.102286	0.350568	1	-0.94873	0.744158
Based on observed means. The error term is Mean Square(Error) = 4,301.
irrigation solution * measurement
Dependent Variable: workingL
irrigation solution		Mean	Std. Error	95% Confidence Interval
				Lower Bound	Upper Bound
triton	microscope	19.865	0.463758	18.9505	20.7795
	aipex	19.2415	0.463758	18.327	20.156
	pixie	19.2285	0.463758	18.314	20.143
edta	microscope	20.49	0.463758	19.5755	21.4045
	aipex	20.0155	0.463758	19.101	20.93
	pixie	19.8545	0.463758	18.94	20.769
citric acid	microscope	20.49	0.463758	19.5755	21.4045
	aipex	19.9385	0.463758	19.024	20.853
	pixie	19.8015	0.463758	18.887	20.716
dry canal	microscope	22.841	0.655853	21.5476	24.1344
	aipex	22.389	0.655853	21.0956	23.6824
	pixie	22.295	0.655853	21.0016	23.5884
